# Supplementary material for: Win-stay-lose-learn promotes cooperation in the prisoner’s dilemma game with voluntary participation
Source: PLoS One. 2017 Feb 9;12(2):e0171680. doi: 10.1371/journal.pone.0171680 (PMC5300200; doi:10.1371/journal.pone.0171680)
Supplement: S1 File — (ZIP) [file pone.0171680.s001.zip]

Archive with 4 entries (3 files):
- S1_File/
- S1_File/figure1.xlsx
- S1_File/figure2.xlsx
- S1_File/figure4.xlsx
