# Supplementary material for: Win-stay-lose-learn promotes cooperation in the prisoner’s dilemma game with voluntary participation
Source: PLoS One. 2017 Feb 9;12(2):e0171680. doi: 10.1371/journal.pone.0171680 (PMC5300200; doi:10.1371/journal.pone.0171680)
Supplement: S1 File — (ZIP) [file pone.0171680.s001.zip › S1_File/figure1.xlsx]

## Sheet: Sheet1
graph a
A=0			A=0.15			A=0.325			A=0.5			A=2
b	rho_c		b	rho_c		b	rho_c		b	rho_c		b	rho_c
1	0.335		1	0.3174		1	0.42335		1	0.60264		1	0.91476
1.1	0.3334		1.1	0.3154		1.1	0.43896		1.1	0.59076		1.1	0.21412
1.2	0.3406		1.2	0.3137		1.2	0.41972		1.2	0.5802		1.2	0.18781
1.3	0.3379		1.3	0.3067		1.3	0.4053		1.3	0.54499		1.3	0.18214
1.4	0.3383		1.4	0.3079		1.4	0.4122		1.4	0.53744		1.4	0.18098
1.5	0.3296		1.5	0.3045		1.5	0.4201		1.5	0.54525		1.5	0.1809
1.6	0.3331		1.6	0.3135		1.6	0.4326		1.6	0.51209		1.6	0.18026
1.7	0.3384		1.7	0.3054		1.7	0.4067		1.7	0.29611		1.7	0.18214
1.8	0.3418		1.8	0.3109		1.8	0.4143		1.8	0.34301		1.8	0.18098
1.9	0.3269		1.9	0.3116		1.9	0.4337		1.9	0.32		1.9	0.1809
2	0.3335		2	0.3134		2	0.4285		2	0.3305		2	0.18026
graph b
A=0			A=0.15			A=0.325			A=0.5			A=2
b	rho_c		b	rho_c		b	rho_c		b	rho_c		b	rho_c
1	0.3322		1	0.3675		1	0.22525		1	0.0002		1	0
1.1	0.3291		1.1	0.3758		1.1	0.1841		1.1	0.0002		1.1	0.49095
1.2	0.3344		1.2	0.3706		1.2	0.21693		1.2	0.0001		1.2	0.57273
1.3	0.3251		1.3	0.3667		1.3	0.22239		1.3	0		1.3	0.5962
1.4	0.3299		1.4	0.3748		1.4	0.20395		1.4	0.0046		1.4	0.6025
1.5	0.334		1.5	0.3761		1.5	0.20087		1.5	0.01625		1.5	0.60473
1.6	0.3315		1.6	0.3657		1.6	0.18849		1.6	0.03963		1.6	0.60516
1.7	0.3327		1.7	0.3768		1.7	0.22122		1.7	0.40442		1.7	0.5962
1.8	0.3289		1.8	0.361		1.8	0.20202		1.8	0.33364		1.8	0.6025
1.9	0.3323		1.9	0.3629		1.9	0.17763		1.9	0.37496		1.9	0.60473
2	0.326		2	0.3713		2	0.18237		2	0.35607		2	0.60516
