# Supplementary material for: Win-stay-lose-learn promotes cooperation in the prisoner’s dilemma game with voluntary participation
Source: PLoS One. 2017 Feb 9;12(2):e0171680. doi: 10.1371/journal.pone.0171680 (PMC5300200; doi:10.1371/journal.pone.0171680)
Supplement: S1 File — (ZIP) [file pone.0171680.s001.zip › S1_File/figure2.xlsx]

## Sheet: graph_a
0.3286	0.3436	0.3391	0.3676	0.3745	0.3766	0.3664	0.4358	0.426	0.4299	0.5011	0.5358	0.5438	0.21307	0.0002	0.0005	0	0	0.0002	0.0003	0	0	0	0	0	0	0	0	0	0	0.0417	0.04122	0.04063	0	0	0	0	0	0	0	0	0	0	0	0	0	0	0	0	0
0.3307	0.3268	0.3304	0.37	0.3717	0.373	0.3717	0.4293	0.426	0.4272	0.4847	0.5353	0.539	0.19587	0.0003	0.0002	0	0	0.0001	0.0003	0.19258	0.12328	0.12443	0.18624	0.06368	0.06397	0.06171	0	0	0	0.27076	0.22665	0.22656	0.22574	0.21644	0.21545	0.21514	0.21599	0.21606	0.21641	0.21618	0.20722	0.20684	0.20715	0.20755	0.20571	0.20728	0.20721	0.20706	0.20705
0.3329	0.3347	0.3269	0.368	0.3688	0.3689	0.3598	0.4307	0.4301	0.4355	0.4853	0.5329	0.5291	0.18161	0.0004	0.0001	0.0001	0.0003	0.0001	0.0001	0.21686	0.18077	0.17816	0.24497	0.16668	0.16578	0.16479	0.14098	0.14116	0.13997	0.35438	0.35532	0.33437	0.33544	0.33485	0.32996	0.32978	0.33026	0.33067	0.32926	0.3296	0.32875	0.32714	0.32778	0.32661	0.32762	0.32847	0.32673	0.32743	0.3271
0.3307	0.3306	0.3297	0.3724	0.3711	0.3761	0.372	0.4208	0.4353	0.4308	0.5078	0.5232	0.5215	0.20255	0.0001	0	0.0006	0.0003	0	0.0001	0.23538	0.23305	0.21281	0.28423	0.28521	0.23002	0.23156	0.23098	0.21695	0.21752	0.41668	0.41631	0.40722	0.40531	0.40682	0.40384	0.40422	0.40268	0.40362	0.40315	0.40336	0.40308	0.40456	0.40345	0.40318	0.40462	0.40302	0.40286	0.40284	0.40324
0.3347	0.3267	0.3352	0.37	0.3723	0.3739	0.3686	0.4321	0.4284	0.4443	0.4934	0.5313	0.5211	0.20374	0.00046126	0.0002	0	0.0001	0.0003	0	0.24874	0.24889	0.23787	0.30985	0.30993	0.27647	0.27511	0.27519	0.26554	0.26591	0.46098	0.46195	0.46186	0.45673	0.45584	0.45709	0.45504	0.45607	0.45513	0.4555	0.45564	0.45452	0.45534	0.45304	0.45428	0.45639	0.45446	0.45528	0.45512	0.45483
0.3329	0.3301	0.3365	0.3644	0.3749	0.3657	0.3696	0.4231	0.4227	0.4222	0.4859	0.5269	0.542	0.18627	0.25862	0.00059406	0.0007	0.0004	0.0001	0.0001	0.26101	0.25899	0.25526	0.32998	0.32883	0.30682	0.30722	0.30393	0.29887	0.29738	0.49424	0.49506	0.49549	0.49176	0.49175	0.49282	0.49097	0.49093	0.49267	0.49085	0.49257	0.49054	0.49131	0.49173	0.49145	0.49189	0.49108	0.49109	0.49308	0.49156
0.3343	0.3245	0.3336	0.3683	0.3686	0.3731	0.3687	0.4307	0.4394	0.4248	0.4859	0.5416	0.5347	0.20443	0.28508	0.0002	0	0.0004	0	0.0002	0.27193	0.26772	0.2666	0.34046	0.34062	0.34072	0.32779	0.32819	0.30979	0.32253	0.51929	0.52187	0.52074	0.51951	0.5188	0.51627	0.51804	0.51762	0.51747	0.51802	0.51951	0.51926	0.51845	0.51884	0.52018	0.51851	0.51885	0.51922	0.51808	0.51975
0.3286	0.3436	0.3391	0.3676	0.3745	0.3766	0.3664	0.4358	0.426	0.4299	0.5011	0.537	0.5267	0.22191	0.30388	0	0.0002	0.0002995	0.0002	0.0001	0.27443	0.27492	0.11552	0.34467	0.23906	0.34906	0.3395	0.33843	0.33884	0.16609	0.53916	0.53848	0.54034	0.53985	0.53801	0.53891	0.53795	0.53813	0.53709	0.53841	0.53761	0.53809	0.53865	0.53731	0.53743	0.53704	0.53734	0.53842	0.53939	0.53661
0.3384	0.3398	0.3313	0.3623	0.3666	0.3718	0.3679	0.4375	0.4366	0.4353	0.4969	0.5358	0.5412	0.1915	0.27286	0.0003	0.0002	0.0002	0	0.0002	0.03467	0.02561	0.10874	0.35425	0.33873	0.35578	0.27703	0.34941	0.3499	0.09521	0.55542	0.55391	0.55405	0.55471	0.55221	0.55335	0.55285	0.55179	0.55146	0.55173	0.55321	0.55144	0.5535	0.55193	0.55342	0.55429	0.5524	0.5531	0.55134	0.5531
0.3286	0.3436	0.3391	0.3676	0.3745	0.3766	0.3664	0.4358	0.426	0.4299	0.5011	0.537	0.5265	0.22461	0.28294	0.0001	0.0002	0.0001	0.0003	0	0.08776	0.28306	0.03331	0.35708	0.36023	0.34473	0.33783	0.34786	0.17769	0.35569	0.56392	0.56556	0.56309	0.56505	0.56481	0.56504	0.56392	0.56556	0.56309	0.56505	0.56481	0.56504	0.56392	0.56556	0.56309	0.56505	0.56481	0.56504	0.56392	0.56556
0.3286	0.3436	0.3391	0.3676	0.3745	0.3766	0.3664	0.4358	0.426	0.4299	0.5011	0.5364	0.5243	0.20576	0.27698	0.00039976	0.0002	0.0004	0.0001	0.0001	0	0.0175	0.03511	0.36495	0.17116	0.10738	0.14005	0.13985	0.10281	0.10763	0.57328	0.57398	0.57468	0.57273	0.57265	0.57473	0.57311	0.57272	0.5729	0.57464	0.57195	0.5727	0.57068	0.57188	0.5746	0.5729	0.57301	0.57443	0.57217	0.57389
0.339	0.3322	0.336	0.3614	0.3729	0.364	0.3684	0.4394	0.4342	0.422	0.4895	0.5381	0.5289	0.23274	0.25613	0.29693	0.0003	0.0001	0.0002	0.0001	0.0126	0.17664	0.02093	0.05776	0.06451	0.21819	0.04968	0.1221	0.02437	0.1334	0.58197	0.58077	0.57883	0.58197	0.57796	0.57963	0.58028	0.57968	0.57947	0.58037	0.58073	0.58026	0.58015	0.58019	0.57885	0.57966	0.57807	0.57972	0.57958	0.57885
0.3419	0.3304	0.3339	0.3757	0.3717	0.367	0.3696	0.424	0.4235	0.4298	0.4928	0.5232	0.5336	0.23069	0.27045	0.31699	0.0002	0	0.0004	0.00049906	0.10096	0.01403	0.02268	0.09206	0.04926	0.08722	0.14772	0.06275	0.06991	0.07504	0.58627	0.58426	0.58506	0.58438	0.58565	0.58345	0.58565	0.58379	0.5863	0.58592	0.58462	0.58343	0.58588	0.58263	0.5857	0.58513	0.58591	0.58506	0.58453	0.58667
0.3319	0.3364	0.3351	0.3679	0.373	0.3708	0.3648	0.4211	0.4273	0.4344	0.4979	0.5329	0.5344	0.2353	0.34551	0.32365	0	0.0003	0.00039984	0	0.03536	0.01672	0.20232	0.03165	0.14512	0.0568	0.07977	0.01788	0.06163	0.11472	0.58884	0.58728	0.58718	0.58873	0.58906	0.58823	0.59059	0.58893	0.58846	0.58865	0.58927	0.58898	0.58798	0.58847	0.588	0.59057	0.58991	0.59032	0.58864	0.58832
0.331	0.333	0.335	0.3604	0.3648	0.3675	0.3635	0.4272	0.4362	0.4318	0.5021	0.5345	0.5289	0.21043	0.29388	0.24375	0	0.0001	0.0001	0	0.04552	0	0.06724	0.1149	0.03505	0.03496	0.09675	0.07881	0.03801	0.04516	0.59366	0.59276	0.59439	0.58964	0.59138	0.59421	0.59158	0.59206	0.59271	0.59387	0.59251	0.591	0.59263	0.59351	0.59206	0.59271	0.59387	0.59251	0.591	0.59263
0.3286	0.3436	0.3391	0.3676	0.3745	0.3766	0.3664	0.4358	0.426	0.4299	0.5011	0.538	0.5252	0.21976	0.3161	0.28833	0.00127	0.00040422	0.00049988	0	0.0154	0	0.09103	0.05115	0.07073	0.05182	0.11436	0.10018	0.02731	0.02478	0.59268	0.59384	0.59293	0.59487	0.59667	0.59653	0.59384	0.59293	0.59487	0.59667	0.59653	0.59384	0.59293	0.59487	0.59667	0.59653	0.59384	0.59293	0.59487	0.59667
0.3264	0.3313	0.3315	0.3684	0.3703	0.3681	0.3721	0.4263	0.4363	0.4254	0.4883	0.5414	0.5208	0.19102	0.26359	0.28232	0.38713	0	0	0.00053828	0.01906	0.02948	0	0.09079	0.04499	0.06474	0.08544	0.07317	0.07131	0.07078	0.59604	0.59889	0.59827	0.60063	0.59816	0.59745	0.59889	0.59827	0.60063	0.59816	0.59745	0.59889	0.59827	0.60063	0.59816	0.59745	0.59889	0.59827	0.60063	0.59816
0.3381	0.3397	0.3325	0.3658	0.3699	0.3695	0.3719	0.4282	0.4368	0.428	0.4948	0.5201	0.5223	0.21464	0.29117	0.23128	0.373	0.0014	0.0004902	0.00145	0.0087	0	0.01399	0.07113	0.11018	0.07466	0.06235	0.02186	0.04654	0.02129	0.59842	0.59753	0.60112	0.59904	0.59772	0.59858	0.59753	0.60112	0.59904	0.59772	0.59858	0.59753	0.60112	0.59904	0.59772	0.59858	0.59753	0.60112	0.59904	0.59772
0.334	0.3323	0.3252	0.3646	0.3671	0.3684	0.3684	0.4218	0.4238	0.4313	0.4872	0.5329	0.5159	0.21853	0.27661	0.27154	0.36094	0.00025052	0.00205	0.00419	0	0	0.01104	0.04064	0.05481	0.04705	0.00192	0.04729	0.03254	0.06891	0.60081	0.60022	0.60066	0.59942	0.60168	0.59991	0.60022	0.60066	0.59942	0.60168	0.59991	0.60022	0.60066	0.59942	0.60168	0.59991	0.60022	0.60066	0.59942	0.60168
0.3286	0.3345	0.336	0.3779	0.3734	0.3737	0.368	0.4218	0.4243	0.4264	0.4845	0.5277	0.5321	0.22226	0.25854	0.25761	0.36676	0.01441	0.01196	0.01716	0.00284	0.0259	0.04042	0.08051	0.05145	0.03727	0.04988	0.11322	0.03275	0.05564	0.60169	0.60046	0.60182	0.60045	0.60038	0.60111	0.60046	0.60182	0.60045	0.60038	0.60111	0.60046	0.60182	0.60045	0.60038	0.60111	0.60046	0.60182	0.60045	0.60038
0.3286	0.3436	0.3391	0.3676	0.3745	0.3766	0.3664	0.4358	0.426	0.4299	0.5011	0.5372	0.5274	0.23731	0.26785	0.2991	0.35863	0.00252	0.00217	0.00421	0.00228	0.00808	0.00626	0.04405	0.13092	0.06701	0.05467	0.05258	0.06283	0.05572	0.60303	0.60535	0.60074	0.60257	0.60351	0.6053	0.60493	0.60306	0.60529	0.60275	0.60349	0.60378	0.60457	0.60292	0.6013	0.60098	0.60289	0.60206	0.60316	0.6033
0.331	0.3348	0.3326	0.3706	0.3707	0.3685	0.3711	0.4239	0.4353	0.4226	0.489	0.536	0.5345	0.20055	0.29995	0.27217	0.36287	0.38481	0.00739	0.00264	0.02116	0.04579	0.00973	0.09147	0.03513	0.09491	0.06508	0.03599	0.0427	0.06051	0.60366	0.6039	0.60385	0.60373	0.60328	0.60183	0.60275	0.60302	0.60396	0.60489	0.60339	0.60385	0.60314	0.60403	0.60676	0.60322	0.60357	0.60264	0.60353	0.60555
0.3371	0.3432	0.33	0.369	0.3802	0.3693	0.3692	0.4242	0.4387	0.436	0.4931	0.5296	0.5261	0.19259	0.33797	0.31787	0.37143	0.33465	0.01176	0.00495	0.02926	0.01031	0.07278	0.01621	0.08272	0.0525	0.04336	0.02588	0.14905	0.04094	0.60418	0.6033	0.60642	0.60589	0.60476	0.60275	0.60302	0.6036	0.60544	0.60679	0.60185	0.60395	0.60605	0.60535	0.60271	0.6037	0.60376	0.59971	0.60294	0.60632
0.337	0.3273	0.3335	0.3655	0.3723	0.3619	0.3668	0.43	0.4298	0.4395	0.4859	0.5322	0.5289	0.18236	0.28749	0.24374	0.3828	0.36812	0.01283	0.0092	0.00346	0.00087858	0.0027	0.10403	0.06688	0.07943	0.00193	0.05666	0.05724	0.04411	0.60302	0.60574	0.60773	0.60298	0.60479	0.60268	0.60299	0.60476	0.60475	0.60357	0.60385	0.60434	0.60514	0.60513	0.60277	0.60518	0.60362	0.60298	0.60505	0.60466
0.3351	0.3374	0.333	0.3746	0.3669	0.3695	0.3739	0.422	0.4342	0.4393	0.5049	0.5355	0.5383	0.20632	0.28061	0.26223	0.3521	0.37178	0.01296	0.0139	0.00409	0.05216	0.01295	0.07486	0.07361	0.05276	0.04507	0.04302	0.09865	0.09746	0.6072	0.60364	0.60506	0.60525	0.60538	0.60694	0.60743	0.60312	0.60608	0.60578	0.60664	0.60562	0.60629	0.60667	0.60536	0.60712	0.60609	0.60364	0.60733	0.60615
0.3318	0.3332	0.3345	0.3636	0.3716	0.3621	0.3655	0.4382	0.4413	0.4437	0.4953	0.5378	0.541	0.19373	0.30456	0.24651	0.40247	0.37959	0.02101	0.01558	0.01321	0.03747	0.00791	0.06597	0.04205	0.11509	0.03354	0.11874	0.06578	0.06514	0.60664	0.60713	0.60645	0.60536	0.60564	0.60418	0.60454	0.60437	0.60603	0.60544	0.60597	0.60528	0.60653	0.60422	0.60717	0.60618	0.60765	0.60471	0.60547	0.60474
0.3347	0.3211	0.3306	0.3648	0.3591	0.376	0.3795	0.4262	0.4425	0.4288	0.4888	0.5364	0.5262	0.22247	0.27418	0.22983	0.36311	0.32137	0.35407	0.01955	0.02991	0.0127	0.00766	0.0413	0.0435	0.04816	0.02757	0.04291	0.05394	0.04673	0.60623	0.60616	0.60418	0.60495	0.60427	0.60467	0.60453	0.60638	0.60445	0.60684	0.60454	0.60764	0.60526	0.60579	0.60496	0.60774	0.60621	0.60655	0.60515	0.60722
0.3364	0.3316	0.3342	0.3623	0.3707	0.3715	0.3733	0.4333	0.4417	0.4346	0.4958	0.5302	0.5466	0.2138	0.30835	0.25071	0.3418	0.40447	0.35839	0.0249	0.01055	0.00555	0.01753	0.07888	0.03517	0.08902	0.04147	0.04263	0.02571	0.02354	0.60606	0.60647	0.60697	0.60466	0.60881	0.60521	0.60464	0.60695	0.60516	0.60796	0.60511	0.60576	0.60797	0.60891	0.6089	0.60807	0.60734	0.60492	0.60601	0.60564
0.3386	0.3356	0.3296	0.3635	0.3677	0.3688	0.3736	0.4252	0.4335	0.4254	0.4853	0.5303	0.5344	0.21982	0.27418	0.27865	0.37016	0.38427	0.32817	0.04489	0.05208	0.04283	0.0052	0.07569	0.02759	0.05904	0.02389	0.04601	0.11353	0.04412	0.60687	0.60538	0.60545	0.60632	0.60812	0.60565	0.60611	0.60494	0.60694	0.60475	0.60654	0.60495	0.60655	0.60688	0.60704	0.60678	0.60884	0.60619	0.60585	0.60642
0.335	0.3357	0.3304	0.3679	0.3646	0.3745	0.367	0.4327	0.4291	0.4356	0.4893	0.5176	0.536	0.23246	0.32471	0.27603	0.3428	0.34778	0.34922	0.04903	0.02561	0.02773	0.01127	0.05188	0.11989	0.04925	0.01322	0.04061	0.06889	0.08098	0.60737	0.60555	0.60736	0.60736	0.60806	0.60708	0.60642	0.60594	0.60557	0.60856	0.60546	0.60638	0.60605	0.60411	0.60833	0.60638	0.60654	0.60729	0.60681	0.60752
0.3374	0.3249	0.3293	0.3706	0.3763	0.3646	0.3703	0.4397	0.4292	0.4307	0.4897	0.5267	0.5217	0.2442	0.25537	0.26376	0.37535	0.28472	0.32461	0.37866	0.03116	0.01445	0.00493	0.05142	0.02945	0.05891	0.07384	0.03125	0.03071	0.05053	0.60747	0.60857	0.60452	0.60587	0.60467	0.60744	0.60919	0.60846	0.60493	0.60697	0.60714	0.60877	0.60539	0.60593	0.60648	0.60778	0.60803	0.60844	0.60636	0.60469
0.3315	0.3331	0.3278	0.3723	0.3631	0.3705	0.3694	0.4252	0.4299	0.4319	0.4908	0.5402	0.5345	0.19675	0.27828	0.30449	0.37931	0.39067	0.34962	0.38619	0.00865	0.00409	0.00399	0.08475	0.02247	0.08328	0.05008	0.04042	0.06317	0.05727	0.60651	0.60567	0.60497	0.60587	0.60836	0.6048	0.60639	0.60501	0.60682	0.60882	0.60839	0.60677	0.6064	0.60469	0.60741	0.60571	0.60569	0.60709	0.60726	0.6045
0.339	0.3268	0.3312	0.3673	0.3748	0.3755	0.3716	0.4342	0.4313	0.4348	0.49	0.5354	0.5279	0.19873	0.2972	0.28476	0.37482	0.37259	0.32235	0.36375	0.05738	0.03112	0.01324	0.13268	0.03959	0.02127	0.08898	0.05914	0.07633	0.04427	0.60613	0.60558	0.60576	0.60418	0.60818	0.60643	0.60826	0.6068	0.6053	0.60591	0.6085	0.60775	0.6067	0.60754	0.60532	0.60818	0.60722	0.60651	0.6058	0.60579
0.3343	0.3403	0.3249	0.3705	0.3665	0.3745	0.3665	0.4404	0.4281	0.4347	0.4838	0.5359	0.5382	0.21677	0.27754	0.31506	0.32987	0.38216	0.41442	0.35981	0.04124	0.02732	0.01566	0.03575	0.07693	0.0364	0.04478	0.01366	0.00672	0.06923	0.60852	0.60923	0.60596	0.60733	0.60639	0.60469	0.6078	0.60993	0.60873	0.60659	0.60653	0.60452	0.6056	0.60745	0.60529	0.60789	0.60754	0.60724	0.60647	0.60883
0.3286	0.3436	0.3391	0.3676	0.3745	0.3766	0.3664	0.4358	0.426	0.4299	0.5011	0.5367	0.5287	0.23181	0.30057	0.27325	0.385	0.2837	0.36308	0.32859	0.01915	0.01974	0.02834	0.02182	0.09289	0.05668	0.08893	0.03698	0.08944	0.07375	0.60724	0.60774	0.60664	0.60705	0.60641	0.60623	0.60724	0.61093	0.60546	0.60714	0.60505	0.60521	0.60684	0.60613	0.6086	0.60583	0.60449	0.60582	0.60592	0.6075
0.3303	0.3393	0.3313	0.3707	0.3689	0.369	0.3728	0.4228	0.4217	0.4217	0.4977	0.5234	0.5429	0.22113	0.24806	0.2988	0.41383	0.34802	0.41235	0.31623	0.04242	0.03978	0.02535	0.08828	0.04747	0.0523	0.06688	0.03226	0.04775	0.0542	0.6083	0.60596	0.60759	0.60685	0.60877	0.6058	0.60613	0.60883	0.60618	0.60708	0.60572	0.60617	0.60615	0.60629	0.60745	0.60696	0.60579	0.60448	0.60806	0.60701
0.3385	0.3335	0.3287	0.3628	0.3758	0.3736	0.3776	0.4235	0.4325	0.4296	0.4988	0.5424	0.5488	0.18909	0.26789	0.32777	0.4116	0.34278	0.32249	0.34465	0.01955	0.01301	0.02037	0.02501	0.10945	0.06503	0.07858	0.03084	0.079	0.06895	0.60492	0.60523	0.60599	0.60628	0.60647	0.60842	0.60413	0.60784	0.60624	0.60619	0.6095	0.60817	0.60494	0.60674	0.60513	0.60592	0.60772	0.60771	0.60545	0.60812
0.3273	0.3421	0.3294	0.3738	0.374	0.3655	0.3781	0.4448	0.4425	0.4337	0.4879	0.5176	0.5343	0.16524	0.24757	0.30177	0.37379	0.35831	0.33407	0.37288	0.03374	0.12043	0.02451	0.06992	0.03899	0.0584	0.03699	0.11048	0.1015	0.07655	0.60682	0.60704	0.60628	0.60672	0.60843	0.60826	0.60496	0.60858	0.6048	0.60758	0.60706	0.60496	0.60537	0.60969	0.6052	0.60748	0.60384	0.60542	0.60809	0.60492
0.3375	0.33	0.3329	0.3691	0.3748	0.367	0.3792	0.4316	0.4256	0.4268	0.489	0.5316	0.536	0.21574	0.27666	0.28162	0.42676	0.3429	0.39725	0.36581	0.04246	0.02526	0.01908	0.08211	0.04601	0.09692	0.06396	0.00553	0.04905	0.05203	0.60766	0.60468	0.60713	0.60399	0.60779	0.60548	0.60416	0.60843	0.60912	0.60861	0.6044	0.60701	0.60884	0.60685	0.60647	0.60593	0.6025	0.60558	0.60902	0.60457
0.3362	0.3273	0.329	0.3729	0.3628	0.3657	0.3659	0.439	0.435	0.4237	0.5001	0.5362	0.525	0.2337	0.25233	0.27155	0.33404	0.33957	0.35508	0.35372	0.04297	0.0365	0.03497	0.10716	0.06398	0.07857	0.09667	0.06123	0.13136	0.00991	0.60608	0.60441	0.60868	0.60659	0.60674	0.60577	0.60775	0.60825	0.60931	0.60699	0.6083	0.60755	0.60959	0.60825	0.60553	0.60566	0.60915	0.60827	0.608	0.60466
0.3324	0.3242	0.3347	0.3696	0.3668	0.3701	0.371	0.4184	0.4315	0.4387	0.4841	0.5336	0.5472	0.16978	0.29682	0.2755	0.3142	0.37367	0.36079	0.3409	0.08442	0.0312	0.02867	0.04713	0.0961	0.02599	0.03041	0.05286	0.03688	0.19817	0.60574	0.61001	0.60631	0.60551	0.60856	0.60518	0.60631	0.60577	0.60769	0.60561	0.60811	0.6069	0.6082	0.60698	0.60594	0.60596	0.6073	0.60717	0.60576	0.6106
0.3358	0.3342	0.336	0.3701	0.3696	0.3689	0.374	0.4341	0.4339	0.4289	0.4851	0.5401	0.5306	0.19795	0.24935	0.29358	0.40982	0.39564	0.35463	0.38134	0.06756	0.07321	0.05251	0.06517	0.06495	0.04746	0.03257	0.04483	0.03756	0.05398	0.60718	0.60873	0.60602	0.60565	0.60462	0.60596	0.60484	0.60728	0.60702	0.60648	0.60473	0.60803	0.60633	0.60721	0.60742	0.60647	0.60744	0.60499	0.60626	0.60625
0.3298	0.334	0.336	0.3679	0.3728	0.3711	0.3725	0.4317	0.4177	0.4482	0.4825	0.545	0.538	0.20315	0.28995	0.28805	0.37165	0.31287	0.3691	0.38925	0.05119	0.02704	0.0234	0.11418	0.02432	0.00834	0.06339	0.06883	0.0574	0.02579	0.60718	0.60917	0.60672	0.60793	0.60579	0.60494	0.60826	0.60604	0.60599	0.60748	0.60887	0.60763	0.60531	0.6061	0.6073	0.6061	0.6086	0.60777	0.60694	0.6069
0.3323	0.3263	0.3342	0.3694	0.3683	0.3704	0.3659	0.4372	0.4294	0.4327	0.4839	0.536	0.5336	0.20863	0.27085	0.30574	0.36874	0.37831	0.36246	0.35715	0.01697	0.02065	0.01504	0.06648	0.03854	0.06715	0.03674	0.13342	0.02252	0.03486	0.60743	0.60681	0.60658	0.6053	0.60638	0.60873	0.60618	0.6033	0.60825	0.60663	0.60638	0.60459	0.60727	0.60795	0.60893	0.60415	0.60588	0.60575	0.6085	0.60742
0.346	0.3335	0.3406	0.3667	0.3784	0.374	0.3712	0.4274	0.4238	0.4194	0.4873	0.5275	0.5326	0.19135	0.25534	0.26328	0.38234	0.39871	0.42881	0.39174	0.03445	0.02244	0.02616	0.06771	0.04692	0.05497	0.12132	0.0121	0.05181	0.1252	0.60489	0.60705	0.60506	0.60644	0.60684	0.60794	0.60516	0.6078	0.60767	0.6046	0.60584	0.6048	0.60854	0.60681	0.60488	0.60893	0.6052	0.60766	0.60644	0.60888
0.3401	0.3283	0.3407	0.3711	0.3678	0.3692	0.3756	0.427	0.44	0.4333	0.5082	0.527	0.5447	0.21061	0.27582	0.27254	0.35113	0.3527	0.3439	0.33503	0.03338	0.04927	0.11317	0.03452	0.00992	0.02692	0.03348	0.05598	0.05717	0.0419	0.60675	0.60647	0.60347	0.60597	0.60779	0.60584	0.60671	0.60515	0.60701	0.6077	0.60759	0.60791	0.61065	0.60845	0.60718	0.6054	0.6072	0.60577	0.6059	0.60794
0.3335	0.328	0.3318	0.3644	0.3656	0.363	0.3701	0.425	0.4345	0.4334	0.4978	0.531	0.539	0.16207	0.30772	0.27316	0.3231	0.34743	0.30241	0.35169	0.01348	0.02401	0.04692	0.02782	0.03193	0.04236	0.10841	0.11532	0.02124	0.05336	0.60767	0.60566	0.60467	0.60466	0.60808	0.60591	0.60613	0.60881	0.60829	0.60687	0.60782	0.60625	0.6077	0.60424	0.60711	0.60642	0.60548	0.60673	0.60701	0.60666
0.3323	0.3299	0.3335	0.3708	0.3682	0.3695	0.3709	0.4317	0.4374	0.4195	0.5009	0.5352	0.5375	0.19076	0.25157	0.32688	0.38703	0.40736	0.39155	0.36687	0.03507	0.02126	0.01151	0.04581	0.05257	0.04723	0.08755	0.03557	0.03155	0.02413	0.60578	0.60945	0.60674	0.60758	0.60722	0.60766	0.60857	0.60708	0.60637	0.60682	0.60681	0.60469	0.60596	0.60438	0.60772	0.60648	0.60649	0.60646	0.60821	0.60752
0.3369	0.3379	0.3374	0.3663	0.3735	0.3745	0.3678	0.43	0.4341	0.444	0.4966	0.5416	0.5355	0.19154	0.27842	0.28199	0.33687	0.34929	0.36689	0.35952	0.0238	0.01022	0.03003	0.02975	0.04832	0.07396	0.02513	0.03304	0.03416	0.09952	0.60807	0.60945	0.60674	0.60758	0.60722	0.60766	0.60857	0.60708	0.60637	0.60682	0.60681	0.60469	0.60596	0.60438	0.60772	0.60648	0.60649	0.60646	0.60821	0.60752
[truncated: 1 more columns]

## Sheet: graph_b
0.3396	0.3307	0.3233	0.3069	0.3115	0.3039	0.3176	0.2851	0.2842	0.2858	0.2639	0.24548	0.23918	0.43467	0.59782	0.59732	0.60784	0.61253	0.6019	0.5976	0.5874	0.59379	0.59461	0.59536	0.58671	0.58643	0.58781	0.58425	0.57388	0.57939	0.37743	0.37983	0.37128	0	0	0	0	0	0	0	1	0.6042	0.07373	0.76258	0.26037	1	0.7804	0.00012646	1	0.3744
0.3358	0.331	0.3313	0.3131	0.3066	0.3091	0.3142	0.2904	0.2954	0.2931	0.2784	0.24522	0.24195	0.44169	0.60676	0.58705	0.59448	0.59833	0.59729	0.59623	0.4172	0.46196	0.46051	0.41601	0.50408	0.50908	0.50994	0	0	0	0.27484	0.313	0.31253	0.31325	0.31882	0.31828	0.31833	0.31861	0.31924	0.31907	0.31892	0.33209	0.33193	0.33133	0.33079	0.33174	0.33069	0.33089	0.33118	0.33136
0.3371	0.3307	0.3325	0.3173	0.3152	0.3098	0.3189	0.292	0.2935	0.287	0.2701	0.24911	0.25596	0.45328	0.59287	0.58957	0.58525	0.59792	0.58165	0.58418	0.42226	0.44348	0.44857	0.39909	0.4498	0.44897	0.45304	0.46974	0.47016	0.47028	0.25149	0.25185	0.27063	0.27084	0.26971	0.27363	0.27412	0.27336	0.27339	0.27421	0.27362	0.27356	0.27624	0.27653	0.27663	0.27635	0.27607	0.27642	0.27646	0.27595
0.3373	0.3306	0.3301	0.317	0.3077	0.3097	0.306	0.2945	0.2855	0.2942	0.2559	0.25541	0.25147	0.43281	0.58647	0.58486	0.58823	0.60531	0.58964	0.59026	0.42948	0.43207	0.44431	0.39255	0.39273	0.42789	0.42552	0.42637	0.43351	0.43379	0.23349	0.23401	0.24352	0.24485	0.24491	0.24581	0.24498	0.24608	0.24666	0.24589	0.24587	0.2466	0.24529	0.24701	0.24652	0.24646	0.24695	0.24708	0.24659	0.24669
0.3327	0.3348	0.3269	0.314	0.3052	0.3106	0.311	0.2884	0.2907	0.2731	0.2619	0.24802	0.2572	0.42355	0.59485	0.58577	0.58181	0.58831	0.58213	0.59474	0.43733	0.43813	0.44434	0.39515	0.39548	0.41255	0.41543	0.41392	0.41964	0.41933	0.22058	0.22075	0.22053	0.226	0.22655	0.22567	0.22714	0.22652	0.22678	0.22699	0.22643	0.22736	0.2259	0.22739	0.22773	0.22668	0.22736	0.22697	0.22691	0.22756
0.3333	0.333	0.3262	0.3211	0.3086	0.3173	0.3139	0.2934	0.2926	0.293	0.2751	0.2515	0.24111	0.44117	0.39194	0.58446	0.58209	0.58241	0.58219	0.58869	0.44508	0.44714	0.44762	0.39698	0.39748	0.40885	0.40806	0.41212	0.41356	0.41541	0.20987	0.21051	0.21037	0.21369	0.21327	0.21314	0.21396	0.21426	0.21376	0.21435	0.21352	0.21439	0.21411	0.21377	0.21393	0.21441	0.21402	0.21426	0.21353	0.214
0.3366	0.3326	0.3268	0.319	0.3097	0.3042	0.3144	0.2883	0.2851	0.2967	0.2754	0.2401	0.24576	0.41981	0.37168	0.56826	0.57333	0.56962	0.58189	0.5752	0.45536	0.45467	0.45536	0.39086	0.40236	0.40336	0.40978	0.40669	0.42571	0.41099	0.20294	0.20287	0.20322	0.20274	0.20434	0.20536	0.20445	0.20469	0.20531	0.20442	0.20481	0.20414	0.204	0.20429	0.20412	0.20433	0.20427	0.20436	0.20539	0.20424
0.3396	0.3307	0.3233	0.3069	0.3115	0.3039	0.3176	0.2851	0.2842	0.2858	0.2639	0.2446	0.25143	0.41428	0.35937	0.56877	0.57459	0.57746	0.5736	0.57572	0.46638	0.4469	0.64237	0.40468	0.52514	0.40952	0.41378	0.41445	0.41453	0.59271	0.19663	0.19719	0.19641	0.19715	0.19726	0.19744	0.19848	0.19766	0.19874	0.19781	0.19793	0.19829	0.19792	0.19842	0.19788	0.1983	0.199	0.19791	0.19751	0.19851
0.3342	0.3227	0.331	0.316	0.3198	0.3174	0.305	0.2826	0.2866	0.2828	0.2666	0.247	0.23854	0.42427	0.38314	0.56755	0.55893	0.58482	0.56981	0.57015	0.75683	0.74662	0.62284	0.40607	0.4207	0.40274	0.48551	0.40635	0.41592	0.73577	0.19258	0.19314	0.19248	0.19243	0.1936	0.19345	0.19409	0.19426	0.19465	0.19393	0.19326	0.19406	0.19306	0.19411	0.19315	0.19307	0.19406	0.19419	0.19382	0.19419
0.3396	0.3307	0.3233	0.3069	0.3115	0.3039	0.3176	0.2851	0.2842	0.2858	0.2639	0.2446	0.25191	0.40531	0.3828	0.56271	0.57453	0.56537	0.57501	0.5837	0.72283	0.4635	0.73998	0.42343	0.40928	0.43333	0.43554	0.42451	0.6601	0.42258	0.19055	0.18973	0.19023	0.18985	0.18988	0.18963	0.19055	0.18973	0.19023	0.18985	0.18988	0.18963	0.19055	0.18973	0.19023	0.18985	0.18988	0.18963	0.19055	0.18973
0.3396	0.3307	0.3233	0.3069	0.3115	0.3039	0.3176	0.2851	0.2842	0.2858	0.2639	0.2446	0.2527	0.41778	0.38513	0.56023	0.56942	0.55733	0.56087	0.55858	0.83514	0.81966	0.78982	0.41408	0.66847	0.75971	0.71673	0.65919	0.79005	0.73502	0.18757	0.1874	0.18771	0.1871	0.18715	0.18624	0.18809	0.18787	0.18722	0.18677	0.18896	0.18826	0.18864	0.18853	0.18734	0.18745	0.18773	0.1869	0.18809	0.18659
0.3274	0.3301	0.3246	0.3187	0.3075	0.3144	0.3134	0.2861	0.2833	0.297	0.2733	0.2422	0.2533	0.39889	0.39811	0.37251	0.5831	0.54393	0.54723	0.55666	0.85617	0.62516	0.75617	0.81766	0.81902	0.61913	0.86793	0.74476	0.88287	0.74088	0.18478	0.18547	0.18623	0.18467	0.18632	0.18618	0.18585	0.18556	0.18653	0.1858	0.18595	0.18573	0.18648	0.18566	0.18631	0.18642	0.18677	0.18633	0.18648	0.18663
0.3336	0.3351	0.3273	0.3046	0.3159	0.3184	0.3123	0.2874	0.2961	0.2879	0.2727	0.2547	0.2456	0.40372	0.38238	0.35483	0.56413	0.55012	0.55168	0.5617	0.73887	0.83182	0.86971	0.80362	0.86792	0.81187	0.70879	0.83477	0.84385	0.81923	0.18398	0.1855	0.18503	0.18511	0.18509	0.18547	0.18439	0.18502	0.18414	0.18473	0.18428	0.18543	0.18446	0.18556	0.18451	0.18498	0.18404	0.18366	0.18462	0.1839
0.3377	0.3279	0.3297	0.3182	0.3043	0.3224	0.3142	0.2964	0.2916	0.2857	0.2628	0.2487	0.2461	0.40311	0.32477	0.34335	0.56098	0.55488	0.55492	0.55341	0.82366	0.84564	0.59734	0.9121	0.72052	0.85856	0.81389	0.87346	0.86073	0.79082	0.18339	0.18439	0.18447	0.18448	0.18331	0.18407	0.18343	0.1836	0.18363	0.18415	0.18422	0.18437	0.18391	0.18438	0.18425	0.18334	0.18399	0.18265	0.18423	0.18461
0.3399	0.3261	0.3264	0.3154	0.3144	0.3121	0.3186	0.2877	0.2774	0.284	0.2649	0.2478	0.2512	0.41201	0.37055	0.4037	0.54505	0.55003	0.55615	0.5657	0.88446	0.88012	0.78723	0.77048	0.89672	0.87525	0.818	0.84078	0.91047	0.87997	0.18255	0.18277	0.18227	0.18399	0.18393	0.18258	0.18339	0.18348	0.18257	0.18255	0.18316	0.18335	0.18307	0.18286	0.18425	0.18334	0.18399	0.18265	0.18423	0.18461
0.3396	0.3307	0.3233	0.3069	0.3115	0.3039	0.3176	0.2851	0.2842	0.2858	0.2639	0.2446	0.2527	0.4098	0.35514	0.3613	0.55279	0.53783	0.55526	0.54884	0.87127	0.87942	0.76592	0.87339	0.8395	0.87722	0.79812	0.81472	0.88944	0.89841	0.18347	0.18341	0.18432	0.18257	0.18165	0.18119	0.18341	0.18432	0.18257	0.18165	0.18119	0.18341	0.18432	0.18257	0.18165	0.18119	0.18341	0.18432	0.18257	0.18165
0.3371	0.3295	0.3197	0.3212	0.3082	0.314	0.3139	0.2909	0.2883	0.2908	0.2732	0.2408	0.2557	0.4259	0.38724	0.3769	0.31072	0.54708	0.53449	0.53855	0.92162	0.87683	0.87953	0.81482	0.88197	0.86107	0.84538	0.87237	0.85136	0.87275	0.18232	0.18124	0.18177	0.18084	0.18227	0.18271	0.18124	0.18177	0.18084	0.18227	0.18271	0.18124	0.18177	0.18084	0.18227	0.18271	0.18124	0.18177	0.18084	0.18227
0.329	0.3295	0.3255	0.3166	0.319	0.3135	0.3039	0.2921	0.2922	0.2886	0.2732	0.2586	0.2568	0.4126	0.37001	0.41922	0.31496	0.536	0.54597	0.55557	0.90152	0.92098	0.87142	0.84467	0.80803	0.86252	0.88462	0.92481	0.88902	0.94952	0.1817	0.18216	0.18048	0.18142	0.18224	0.18122	0.18216	0.18048	0.18142	0.18224	0.18122	0.18216	0.18048	0.18142	0.18224	0.18122	0.18216	0.18048	0.18142	0.18224
0.3357	0.3256	0.3353	0.3203	0.3182	0.3141	0.3192	0.3008	0.2982	0.2821	0.2714	0.2508	0.2581	0.409	0.37464	0.38324	0.32893	0.55329	0.53935	0.53568	0.93441	0.9027	0.92623	0.91369	0.90047	0.90727	0.9841	0.91455	0.91652	0.88423	0.18079	0.18244	0.18052	0.18173	0.18087	0.18146	0.18244	0.18052	0.18173	0.18087	0.18146	0.18244	0.18052	0.18173	0.18087	0.18146	0.18244	0.18052	0.18173	0.18087
0.3396	0.3274	0.3233	0.307	0.3048	0.3163	0.3102	0.2953	0.293	0.2961	0.2789	0.2545	0.2442	0.4135	0.38919	0.3958	0.31929	0.53047	0.53681	0.53951	0.94602	0.91831	0.87087	0.85601	0.896	0.92267	0.90276	0.81871	0.93829	0.90782	0.18035	0.18127	0.18039	0.18191	0.18099	0.18183	0.18127	0.18039	0.18191	0.18099	0.18183	0.18127	0.18039	0.18191	0.18099	0.18183	0.18127	0.18039	0.18191	0.18099
0.3396	0.3307	0.3233	0.3069	0.3115	0.3039	0.3176	0.2851	0.2842	0.2858	0.2639	0.2446	0.2512	0.3977	0.39156	0.36533	0.32228	0.52591	0.53882	0.53544	0.89066	0.91621	0.92129	0.90347	0.79956	0.8679	0.88662	0.88344	0.89916	0.90367	0.18062	0.18053	0.18178	0.18131	0.18027	0.17991	0.17934	0.18066	0.17979	0.18126	0.18066	0.17989	0.18079	0.18103	0.18186	0.18177	0.18088	0.18086	0.18076	0.18034
0.3352	0.3348	0.3361	0.309	0.311	0.3137	0.3172	0.2905	0.2828	0.2981	0.2713	0.2457	0.2481	0.4284	0.368	0.39031	0.32492	0.31371	0.53023	0.53249	0.90256	0.90812	0.91011	0.85746	0.93787	0.84249	0.89346	0.9273	0.92059	0.89216	0.18051	0.1801	0.18019	0.18025	0.17992	0.18138	0.18041	0.18087	0.18117	0.18005	0.18064	0.18078	0.18095	0.18003	0.17964	0.18046	0.18043	0.18113	0.18113	0.18073
0.3241	0.3275	0.3356	0.3086	0.3098	0.3123	0.3141	0.2952	0.281	0.2913	0.2665	0.2468	0.2501	0.421	0.3428	0.35899	0.31308	0.3482	0.52078	0.53923	0.87515	0.92502	0.83306	0.9586	0.8561	0.91323	0.91884	0.92649	0.77407	0.91437	0.18046	0.18155	0.1795	0.1796	0.18052	0.18144	0.18049	0.18102	0.18019	0.17897	0.18129	0.18115	0.18024	0.18061	0.18067	0.1811	0.18109	0.18186	0.18089	0.17878
0.3369	0.327	0.3301	0.3079	0.3101	0.311	0.3145	0.2886	0.2849	0.2801	0.2746	0.246	0.2491	0.4349	0.3727	0.40245	0.31323	0.31794	0.51729	0.51948	0.92103	0.91801	0.95579	0.83982	0.87901	0.87721	0.97795	0.91126	0.90209	0.91911	0.1813	0.1803	0.17965	0.18201	0.17985	0.18168	0.18158	0.17988	0.1801	0.18067	0.17981	0.18046	0.18088	0.17969	0.18145	0.17991	0.1811	0.18165	0.17952	0.18073
0.3284	0.3273	0.3346	0.3122	0.3137	0.3167	0.3132	0.2932	0.2826	0.2856	0.2625	0.2428	0.2398	0.412	0.3784	0.39578	0.33532	0.32161	0.51094	0.52295	0.95358	0.85596	0.93319	0.86414	0.87867	0.89908	0.92809	0.91677	0.85645	0.849	0.1798	0.1813	0.18011	0.1807	0.18027	0.17975	0.17931	0.18084	0.1801	0.18042	0.17959	0.18003	0.17973	0.17909	0.17981	0.17957	0.17968	0.18067	0.17945	0.18018
0.3326	0.3316	0.3256	0.3214	0.3154	0.3182	0.312	0.2873	0.2834	0.2788	0.2701	0.2424	0.2384	0.4233	0.3693	0.40255	0.30108	0.30809	0.51785	0.52483	0.92417	0.90617	0.92343	0.90027	0.92326	0.81679	0.92607	0.8128	0.90072	0.89489	0.17899	0.17903	0.18033	0.18015	0.1812	0.18134	0.18005	0.18089	0.18064	0.17973	0.18044	0.18087	0.17981	0.18119	0.17995	0.18012	0.1794	0.18005	0.18057	0.1811
0.3371	0.3392	0.3233	0.3175	0.3197	0.3113	0.3127	0.2928	0.287	0.2912	0.2711	0.2493	0.2549	0.4106	0.3793	0.4269	0.33426	0.35678	0.32888	0.5229	0.90906	0.92586	0.91503	0.93713	0.9313	0.91896	0.94225	0.91344	0.90969	0.91606	0.18052	0.17979	0.18108	0.18091	0.18122	0.18096	0.18099	0.17958	0.18131	0.17996	0.18039	0.17895	0.18062	0.18009	0.18026	0.17952	0.18019	0.18046	0.1811	0.17899
0.3308	0.3271	0.3275	0.318	0.3164	0.3117	0.3092	0.2834	0.2791	0.2874	0.2674	0.2465	0.2392	0.4082	0.3565	0.4051	0.34408	0.29446	0.33197	0.53882	0.89467	0.95727	0.91573	0.88123	0.93693	0.86377	0.93147	0.92963	0.95859	0.94936	0.17966	0.18035	0.18022	0.18066	0.17831	0.18058	0.18095	0.17946	0.18047	0.17922	0.18122	0.18019	0.17934	0.17903	0.17873	0.17896	0.17894	0.18008	0.17986	0.18099
0.3304	0.324	0.3222	0.3051	0.3033	0.3143	0.3113	0.3015	0.2787	0.2852	0.2721	0.2556	0.2481	0.4184	0.4036	0.3759	0.31595	0.33865	0.33556	0.50361	0.93116	0.88614	0.89258	0.85972	0.85351	0.88058	0.97608	0.91182	0.93658	0.90649	0.18042	0.18004	0.18123	0.17808	0.17914	0.18012	0.17942	0.18082	0.18004	0.17998	0.17873	0.18085	0.17982	0.18147	0.17888	0.17967	0.1791	0.18148	0.18057	0.18121
0.3314	0.3271	0.3284	0.3161	0.3133	0.3111	0.3071	0.2938	0.2912	0.2912	0.2743	0.25	0.2489	0.4065	0.3895	0.3779	0.32184	0.30194	0.34895	0.50581	0.88559	0.91347	0.95993	0.8885	0.95014	0.91421	0.94033	0.93225	0.84218	0.92484	0.17976	0.18055	0.18012	0.17963	0.17949	0.18074	0.17975	0.18061	0.18023	0.18095	0.18009	0.18038	0.17997	0.17968	0.17987	0.17975	0.17916	0.18057	0.18034	0.17994
0.3353	0.3301	0.3339	0.3113	0.3149	0.3122	0.3185	0.2854	0.2934	0.2822	0.2725	0.2573	0.2419	0.4015	0.3504	0.3867	0.34364	0.34964	0.33154	0.51093	0.92095	0.91973	0.95901	0.92247	0.83681	0.92845	0.97654	0.93726	0.89652	0.87196	0.17934	0.18104	0.17952	0.18018	0.17859	0.17988	0.17994	0.18062	0.1804	0.17897	0.18174	0.18059	0.17982	0.18037	0.17898	0.17991	0.18001	0.17959	0.18014	0.17932
0.3297	0.3338	0.3355	0.3143	0.3137	0.3111	0.307	0.2845	0.2868	0.2906	0.2708	0.2529	0.2515	0.3932	0.3934	0.3958	0.3173	0.38824	0.34923	0.32033	0.93159	0.94217	0.95342	0.92185	0.94245	0.90769	0.89795	0.93295	0.95529	0.92133	0.1795	0.17851	0.18038	0.18053	0.18126	0.17995	0.17857	0.17946	0.18053	0.1803	0.18002	0.1801	0.18102	0.18068	0.18059	0.17881	0.17955	0.17931	0.18025	0.18083
0.34	0.3253	0.3278	0.3102	0.3196	0.3115	0.3164	0.2921	0.2853	0.29	0.2742	0.2426	0.2469	0.4182	0.3796	0.3599	0.3212	0.30802	0.34112	0.30502	0.92654	0.96623	0.96762	0.88293	0.95827	0.87699	0.91776	0.92205	0.90854	0.89464	0.17999	0.18106	0.18122	0.18018	0.17981	0.1813	0.18019	0.17996	0.18023	0.17906	0.17928	0.18048	0.17973	0.18105	0.1799	0.18006	0.18094	0.17932	0.17959	0.18134
0.3289	0.3312	0.322	0.3207	0.3077	0.3111	0.3101	0.2849	0.2867	0.2848	0.2737	0.2452	0.2473	0.4329	0.3635	0.3716	0.323	0.31672	0.35342	0.32662	0.89206	0.92227	0.93276	0.83321	0.93166	0.96231	0.8555	0.92018	0.88926	0.92954	0.1808	0.18132	0.17929	0.18132	0.17917	0.17997	0.17939	0.18019	0.18044	0.18083	0.17932	0.17962	0.18012	0.17995	0.18034	0.17942	0.18041	0.18032	0.18099	0.18068
0.3398	0.3258	0.3299	0.3037	0.3185	0.3115	0.3181	0.2759	0.2946	0.2881	0.2789	0.2418	0.2431	0.4075	0.3853	0.3535	0.3424	0.31501	0.28551	0.31842	0.91591	0.9279	0.94876	0.94834	0.87566	0.94212	0.92929	0.97092	0.98361	0.90622	0.17922	0.17836	0.17973	0.17956	0.18016	0.18045	0.17999	0.17859	0.18026	0.18132	0.17988	0.18066	0.18045	0.18013	0.18071	0.17929	0.17985	0.17974	0.18017	0.17977
0.3396	0.3307	0.3233	0.3069	0.3115	0.3039	0.3176	0.2851	0.2842	0.2858	0.2639	0.2446	0.2509	0.4042	0.3653	0.3909	0.3113	0.37752	0.31861	0.35662	0.94374	0.94045	0.90747	0.96532	0.86681	0.90636	0.87558	0.93463	0.86252	0.89367	0.18019	0.17919	0.17991	0.18064	0.18022	0.18	0.17958	0.17831	0.18108	0.18001	0.18066	0.18081	0.18008	0.18086	0.17906	0.18036	0.18087	0.18	0.18067	0.17996
0.3278	0.3298	0.329	0.3257	0.3174	0.3122	0.3118	0.2928	0.2999	0.2978	0.2624	0.2544	0.2412	0.4099	0.401	0.373	0.2839	0.3403	0.28901	0.34851	0.9178	0.92571	0.94637	0.89187	0.91956	0.91582	0.89715	0.95097	0.92333	0.9156	0.17914	0.18032	0.17982	0.18015	0.17887	0.18087	0.17984	0.18031	0.18031	0.18036	0.18029	0.17991	0.18007	0.18069	0.17968	0.18038	0.18072	0.18113	0.18005	0.18011
0.3235	0.3273	0.3285	0.3148	0.3124	0.3104	0.3064	0.2953	0.2866	0.2934	0.2663	0.2388	0.2389	0.4287	0.3814	0.3453	0.3048	0.3356	0.35221	0.33001	0.946	0.94901	0.92792	0.96057	0.85915	0.90334	0.89075	0.95015	0.87868	0.89105	0.18059	0.18157	0.18134	0.18023	0.18043	0.17971	0.18109	0.1798	0.18059	0.18065	0.17846	0.17964	0.18103	0.1804	0.18075	0.18044	0.17964	0.18015	0.18026	0.17884
0.3351	0.326	0.3278	0.3091	0.3105	0.3169	0.3053	0.2756	0.2755	0.2884	0.2734	0.2602	0.2468	0.4428	0.3963	0.3549	0.3234	0.3311	0.35881	0.32241	0.9141	0.83766	0.94204	0.89527	0.93353	0.90507	0.94335	0.84226	0.86219	0.88496	0.17959	0.1803	0.18041	0.18062	0.17993	0.17889	0.18155	0.17949	0.18082	0.18033	0.18047	0.18064	0.18074	0.17919	0.18033	0.18007	0.18171	0.18063	0.17922	0.1811
0.3313	0.3388	0.3325	0.3137	0.3075	0.3123	0.3053	0.2789	0.2913	0.2942	0.2707	0.253	0.2426	0.4104	0.3813	0.3787	0.2853	0.3393	0.3019	0.32571	0.9146	0.92924	0.94616	0.88303	0.92522	0.86275	0.90723	0.98801	0.91751	0.92822	0.17961	0.18185	0.17988	0.18088	0.18015	0.1804	0.18148	0.17971	0.17939	0.1787	0.18111	0.18018	0.17896	0.18026	0.18036	0.18047	0.18196	0.18079	0.17875	0.18088
0.3321	0.3385	0.3317	0.3106	0.3249	0.3185	0.32	0.2826	0.2871	0.2981	0.2658	0.2443	0.2534	0.3937	0.3985	0.3872	0.3409	0.3394	0.33581	0.3341	0.9167	0.92768	0.93176	0.84497	0.90058	0.88433	0.86554	0.91028	0.82459	0.9772	0.18078	0.18146	0.17929	0.18086	0.17972	0.18048	0.17958	0.17929	0.17919	0.18046	0.17944	0.17975	0.17923	0.17958	0.18064	0.17958	0.17907	0.17959	0.17969	0.18084
0.3374	0.3295	0.326	0.3144	0.3159	0.3092	0.3076	0.2954	0.2887	0.2866	0.2762	0.2446	0.2362	0.4413	0.3744	0.3819	0.3789	0.3186	0.3372	0.3451	0.8829	0.9364	0.92751	0.93023	0.86009	0.95581	0.94553	0.91636	0.93443	0.74853	0.18087	0.17941	0.1806	0.1809	0.17945	0.17999	0.1804	0.18136	0.17937	0.17983	0.17935	0.17996	0.17984	0.18048	0.18036	0.18026	0.17989	0.17977	0.18114	0.17803
0.3272	0.336	0.3282	0.3093	0.315	0.3159	0.3157	0.2899	0.2871	0.2855	0.283	0.2432	0.2462	0.4209	0.4019	0.363	0.2957	0.3084	0.3345	0.316	0.8772	0.8883	0.90256	0.89618	0.90962	0.93149	0.94561	0.93398	0.94803	0.91875	0.17958	0.17958	0.17977	0.1811	0.18096	0.18003	0.18129	0.17932	0.17973	0.17976	0.18079	0.17866	0.18039	0.17977	0.17928	0.1806	0.1797	0.18138	0.18009	0.18003
0.3412	0.3243	0.3175	0.3108	0.3148	0.3149	0.3096	0.2891	0.2976	0.2749	0.2752	0.2361	0.2437	0.4179	0.382	0.3729	0.3179	0.3687	0.3148	0.2983	0.9104	0.9459	0.9483	0.84192	0.95482	0.9856	0.91277	0.89871	0.92412	0.9388	0.18036	0.17877	0.18018	0.17965	0.18011	0.18055	0.17913	0.18027	0.18068	0.18019	0.17923	0.18014	0.18091	0.18038	0.17987	0.18022	0.17917	0.17985	0.18133	0.17996
0.3382	0.3264	0.3287	0.3157	0.3143	0.3096	0.3141	0.2843	0.2831	0.2872	0.2719	0.2522	0.2472	0.415	0.3933	0.3563	0.318	0.3166	0.3304	0.3246	0.9562	0.9445	0.9652	0.89666	0.94001	0.90521	0.93851	0.82481	0.9583	0.94431	0.17996	0.17951	0.18008	0.18059	0.17963	0.1793	0.17991	0.18133	0.17927	0.18012	0.18071	0.18102	0.18009	0.18004	0.17912	0.18154	0.17962	0.18077	0.17982	0.1798
0.3321	0.334	0.3284	0.3137	0.3112	0.3093	0.311	0.2927	0.2984	0.297	0.2742	0.2538	0.2475	0.4306	0.401	0.3943	0.3127	0.3116	0.2815	0.3054	0.936	0.939	0.94442	0.9009	0.92298	0.90663	0.84526	0.97781	0.93155	0.84105	0.18111	0.18046	0.18055	0.18038	0.18037	0.17912	0.18052	0.17989	0.18002	0.18059	0.18031	0.18131	0.17926	0.18006	0.18115	0.17885	0.18105	0.17969	0.18014	0.17923
0.3312	0.3333	0.3267	0.3056	0.3137	0.3087	0.3043	0.2943	0.2749	0.2859	0.2563	0.2506	0.2367	0.4144	0.3856	0.3811	0.3293	0.3231	0.3444	0.3521	0.9153	0.9174	0.8321	0.94423	0.9806	0.9521	0.94125	0.92235	0.90983	0.93593	0.17982	0.17981	0.1812	0.18093	0.17971	0.18046	0.18073	0.18025	0.1792	0.1793	0.18038	0.17947	0.17806	0.17891	0.17953	0.18097	0.18027	0.18114	0.18013	0.17932
0.3309	0.3233	0.3292	0.3187	0.3142	0.3212	0.3163	0.2956	0.2838	0.2882	0.2669	0.2493	0.2389	0.4482	0.3524	0.3872	0.351	0.3367	0.3675	0.3402	0.9692	0.9232	0.9119	0.9532	0.94503	0.92611	0.85771	0.84344	0.9575	0.91872	0.17933	0.18076	0.18065	0.18093	0.17927	0.18131	0.18014	0.17881	0.17924	0.18022	0.1798	0.18067	0.17967	0.1811	0.18011	0.18086	0.18054	0.18081	0.18061	0.18024
0.3302	0.3322	0.3325	0.3177	0.3099	0.3137	0.3061	0.2908	0.2858	0.3021	0.266	0.2425	0.2456	0.4328	0.3959	0.3504	0.3107	0.2883	0.2985	0.3156	0.9384	0.9534	0.9636	0.92952	0.9211	0.9277	0.88704	0.9413	0.94474	0.9565	0.18138	0.17913	0.17959	0.17985	0.18043	0.17977	0.17976	0.17965	0.18091	0.18061	0.1799	0.18143	0.18091	0.18144	0.17956	0.18076	0.18016	0.18022	0.17991	0.17935
[truncated: 1 more columns]
